# Supplementary material for: Effect of Sinetrol® Xpur on metabolic health and adiposity by interactions with gut microbiota: a randomized, open label, dose–response clinical trial
Source: Nutr Metab (Lond). 2024 Oct 16;21:83. doi: 10.1186/s12986-024-00851-7 (PMC11484468; doi:10.1186/s12986-024-00851-7)
Supplement: Supplementary file 1 — Additional file1. [file 12986_2024_851_MOESM1_ESM.xlsx]

## Sheet: Additional file 1
Additional file 1: Diet information on participants
	LOW DOSE		HIGH DOSE
	Baseline	Week 16	Baseline	Week 16	Dose	Time	Dose*Time
Total energy	1423 (244)	1310 (174)	1699 (599)	1406 (566)	0.21	0.15	0.51
Carbohydrate %	53.0 (10.2)	44.7 (8.92)	48.1 (6.26)	40.7 (10.6)	0.18	0.01	0.85
Protein %	19.7 (6.12)	21.7 (4.79)	20 (3.91)	20.5 (8.66)	0.86	0.43	0.64
Fat %	27.3 (7.36)	33.6 (6.57)	31.9 (6.07)	38.8 (12.2)	0.08	0.02	0.91

## Sheet: Additional file 2
	Additional file 2 Urinary metabolites detected : Reference article https://doi.org/10.1039/d3fo02820h
	Compound	WEEK 1 LOW DOSE				WEEK 16 LOW DOSE				WEEK 1 HIGH DOSE				WEEK 16 HIGH DOSE
		48-h Cumulative Excretion (µmol)			CV (%)	48-h Cumulative Excretion (µmol)			CV (%)	48-h Cumulative Excretion (µmol)			CV (%)	48-h Cumulative Excretion (µmol)			CV (%)
	Naringenin-sulfate	5.6	±	3.3	179.9	2.9	±	1.3	134.1	7.1	±	3.6	151.9	8.2	±	3.1	114.1
	Naringenin-sulfate	0.4	±	0.2	170.2	0.3	±	0.2	157.5	0.8	±	0.5	177.5	0.5	±	0.2	105.7
	Naringenin-7-glucuronide	6.9	±	3.9	170.3	4	±	2.5	189.5	16.8	±	8.4	150.5	7.7	±	2.9	112.4
	Naringenin-4′-glucuronide	17.7	±	7.9	134.6	13.9	±	9	193.3	45.1	±	21.4	142.6	24.1	±	8.2	102
	Naringenin-diglucuronide	0.1	±	0	130.2	0	±	0	184.5	0.1	±	0	77.2	0.1	±	0.1a	180.2
	Naringenin-diglucuronide	0.4	±	0.2	157.5	0.3	±	0.2	216	1.2	±	0.7	176.5	0.6	±	0.3	178.1
	Naringenin-sulfo-glucuronide	0.4	±	0.2	125.2	0.2	±	0.1	150.8	1.1	±	0.6	173.5	0.5	±	0.2	142.4
	Isosakuranetin-sulfate	0.3	±	0.2	205.2	0.2	±	0.1	143.1	0.4	±	0.2	134.9	0.4	±	0.2	118.9
	Isosakuranetin-glucuronide	0.3	±	0.1	103.6	0.2	±	0.1	121.7	0.5	±	0.2	92.4	0.4	±	0.1	50.7
	Eriodictyol-sulfate	0.3	±	0.2	175.6	0.1	±	0.1	155.4	0.4	±	0.2	147.7	0.5	±	0.2	116.9
	Hesperetin-sulfate	0	±	0	108.7	0.1	±	0	111	0.1	±	0.1	139.3	0.1	±	0	140.1
	Hesperetin-7-glucuronide	1.2	±	0.7	161.8	0.7	±	0.3	113.3	1.7	±	0.5	77.6	1.3	±	0.2	54
	Hesperetin-3′-glucuronide	1.3	±	0.3	67.7	1	±	0.2	60.9	1	±	0.1	24.6	1.4	±	0.5	101.9
	Hesperetin-sulfo-glucuronide	1.2	±	0.8	196.1	0.5	±	0.3	167.1	1.6	±	0.6	111.1	1.2	±	0.3	76.3
	Total Phase II metabolites	36.0 (15790 µg)				24.5 (10845 µg)				77.9 (37331 µg)				46.9 (20172 µg)
	Compound	WEEK 1 LOW DOSE				WEEK 16 LOW DOSE				WEEK 1 HIGH DOSE				WEEK 16 HIGH DOSE
		48-h Cumulative Excretion (µmol)			CV (%)	48-h Cumulative Excretion (µmol)			CV (%)	48-h Cumulative Excretion (µmol)			CV (%)	48-h Cumulative Excretion (µmol)			CV (%)
	3′-Methoxycinnamic acid-4′-sulfate	4.3	±	1.3	89.6	6.9	±	4.8	209.4	3.8	±	0.6	45.4	3.6	±	1	82.4
	4′-Methoxycinnamic acid-3′-sulfate	0.1	±	0	114.7	0.1	±	0.1	139.4	0.2	±	0	50	0.2	±	0	88.4
	4′-Methoxycinnamic acid-3′-glucuronide	1.8	±	0.6	94.3	1.4	±	0.5	117.1	2	±	0.5	69.2	2.1	±	0.7	104.5
	3-(3′-methoxyphenyl)propanoic acid-4′-sulfate	1.3	±	0.4	93.4	1	±	0.3	86.1	1	±	0.2	65.8	0.9	±	0.2	62.4
	3-(4′-methoxyphenyl)propanoic acid-3′-sulfate	1.3	±	0.3	73.7	0.8	±	0.3	97.8	1.7	±	0.5	86.6	2.1	±	0.9	128.5
	3-(3′-methoxyphenyl)propanoic acid-4′-glucuronide	1.3	±	0.6	129.6	1	±	0.3	91.3	0.6	±	0.1	58.6	0.6	±	0.2	107.6
	3-(4′-methoxyphenyl)propanoic acid-3′-glucuronide	4.1	±	1.4	101.2	5.2	±	2.2	130.3	8.1	±	1.4	53.7	6.6	±	2.3	102.9
	Hydroxycinnamic acid-sulfate	1.1	±	0.4	107.8	1.8	±	0.8	134.4	1.9	±	0.4	67.7	1.5	±	0.5	108.9
	3-(3′-Hydroxyphenyl)propanoic acid-4′-sulfate	3.2	±	0.5	51.9	2.2	±	0.3	45.9	3.2	±	0.6	52.3	4.4	±	1.7	114.8
	3-(4′-Hydroxyphenyl)propanoic acid-3′-sulfate	1.8	±	0.7	109.2	3.7	±	1.3	108.8	3.5	±	1.5	130.4	2.9	±	0.8	82.8
	Hydroxyphenylacetic acid-sulfate	0.3	±	0.1	119	0.1	±	0	95.6	0.4	±	0.1	74.4	0.3	±	0.1	69.9
	Hydroxyphenylacetic acid-glucuronide	3.7	±	1.7	139.6	2.5	±	0.8	91.3	7.1	±	4.6	194.7	4.9	±	2.9	176
	Hydroxybenzoic acid-sulfate (Coelution of 3-Hydroxybenzoic acid-4-sulfate and 4-Hydroxybenzoic acid-3-sulfate)	1.6	±	0.5	90.1	1.8	±	0.4	64.3	2.1	±	0.5	75.7	3.1	±	1.3	127.1
	3-Hydroxybenzoic acid-4-glucuronide	0.4	±	0.1	81.5	0.3	±	0.1	122.7	1	±	0.7	233.3	0.5	±	0.4	200.2
	4-Hydroxybenzoic acid-3-glucuronide	0.6	±	0.2	85	0.3	±	0.1	67	0.4	±	0.1	84.4	0.6	±	0.2	112.3
	Methoxyphenylacetic acid-glucuronide	0.6	±	0.3	147	2.7	±	2.5	277.1	0.6	±	0.1	50.9	0.8	±	0.3	115.4
	3-Methoxybenzoic acid-4-sulfate	7.8	±	3	113.3	7.6	±	3.6	141.5	21.7	±	13.8	190.3	14.8	±	9.4	190.3
	4-Methoxybenzoic acid-3-sulfate	0.4	±	0.1	82	0.4	±	0.1	111.2	0.5	±	0.2	107.2	0.7	±	0.5	204.1
	3-Methoxybenzoic acid-4-glucuronide	3.1	±	1.2	113	3	±	1.3	125.1	8.1	±	5.7	212.6	5.8	±	3.8	197.4
	4-Methoxybenzoic acid-3-glucuronide	0.4	±	0.1	55.4	0.3	±	0.1	81.3	0.8	±	0.3	115.9	1.4	±	0.8	163.5
	3-Hydroxy-3-(phenyl)propanoic acid-3′-sulfate	41.7	±	14.6	104.8	18.6	±	5.1	82.9	43	±	5	34.9	27.8	±	5.9a	63.4
	Cinnamic acid-4′-sulfate	0.1	±	0	52.3	0.1	±	0	80.9	0.2	±	0	49.4	0.1	±	0.0 a	107.6
	Cinnamic acid-3′-sulfate	0.3	±	0.1	90.9	0.2	±	0	90.6	0.3	±	0.1	92.5	0.3	±	0.1	61.4
	3-(Phenyl)propanoic acid-4′-sulfate	0.2	±	0.1	86.8	0.3	±	0.1	66.9	0.4	±	0.1	61.4	0.4	±	0.1	78.7
	3-(Phenyl)propanoic acid-3′-sulfate	1.7	±	1	176.9	1.3	±	0.7	164.9	0.5	±	0.2	101.9	1.4	±	0.6	134.3
	3-(Phenyl)propanoic acid-glucuronide	113.3	±	30.6	81	63.3	±	18.1	85.9	102	±	19.7	58	89.7	±	23.8	79.6
	Phenylacetic acid-4′-sulfate	8.1	±	3.9	146.3	7.3	±	3.3	136.7	8.1	±	3	110.7	5.5	±	1.5	82
	Phenylacetic acid-3′-sulfate	5.2	±	1.3	73.3	3.6	±	1.9	157.1	16.9	±	11.1	196.7	9.1	±	3.6	119.8
	Phenylacetic acid-glucuronide	1.4	±	0.7	156.3	0.7	±	0.3	124.3	1.1	±	0.2	63.7	0.9	±	0.2	80.2
	Benzoic acid-4′-sulfate	243.1	±	84.9	104.8	108.2	±	29.9	82.9	250.8	±	29.2	34.9	162	±	34.2 a	63.4
	4′-Hydroxyhippuric acid	108.7	±	26.8	74	55.5	±	8.7	47.1	129.2	±	17.6	40.9	130.9	±	24.8	56.7
	3′-Hydroxyhippuric acid	60.7	±	16.4	81	33.9	±	9.7	85.9	54.7	±	10.6	58	48.1	±	12.8	79.6
	Hippuric acid	390.9	±	121	92.9	389.8	±	108.5	83.5	556.8	±	178.2	96	479.7	±	113.1	70.7
	Dihydroxybenzene-sulfate (Isomer 1)	10.9	±	3.3	90.6	8.2	±	1.6	58.6	21.6	±	4.1	57.1	14.9	±	2.5 a	49.6
	Methoxyhydroxybenzene-sulfate	24.3	±	10.4	128.5	13.8	±	4	87.2	17.3	±	2.3	40.4	15.7	±	2.8	52.8
	Hydroxybenzene-sulfate	51.6	±	16	92.9	51.5	±	14.3	83.5	73.6	±	23.5	96	63.4	±	14.9	70.7
	Hydroxybenzene-glucuronide	85.9	±	23.2	81	48	±	13.7	85.9	77.4	±	15	58	68.1	±	18.1	79.6
	Methoxybenzene-sulfate	43.2	±	10.3	71.5	15.5	±	4	77.5	33.5	±	5.5	49	33.7	±	13.2	117.8
	2-Hydroxy-2-(3'-hydroxy-methoxyphenyl)acetic acid	0.5	±	0.2	154.8	0.2	±	0.1	127.9	0.5	±	0.1	86.5	0.5	±	0.1 a	73.8
	2-Hydroxy-2-(phenyl)acetic acid-3′-sulfate	10	±	2.2	64.8	5.4	±	1.2	63.8	18.4	±	3.9	63.2	12.6	±	3	71.5
	Total 48-h colonic metabolite excretion	1241.2 (293042 µg)				868.5 (231163 µg)				1474.5 (404403 µg)				1222.2 (276821 µg)
	Total metabolites	1277.2				893.1				1552.4				1269.2

## Sheet: Additional file 3
	Additional file 3: Metabolites in blood circulation: Reference article (https://doi.org/10.1039/d3fo02820h)
		PK Parameters	WEEK 1 - low				WEEK 16 - low				WEEK 1 - high				WEEK 16 - high
			consumption				consumption				consumption				consumption
	Native Compounds		Mean		SEM	CV%	Mean		SEM	CV%	Mean		SEM	CV%	Mean		SEM	CV%
	Naringenin (5-, 7-, or 4')-sulfate	Cmax (nmol/L)	13.8	±	5.5	118.8	11.7	±	3.4	85.4	19.2	±	6.6	102	20.2	±	8.8	129.5
		Tmax (h)	7.9	±	3.1	114.9	3.7	±	2.4	189.8	6.8	±	2.99	132	1.2	±	0.5	132.5
		AUC 0-24 (nmol*h/L)	147.4	±	66.1	134.6	45.9	±	8.9	58.2	197	±	65.2	99.2	80.3	±	22.3	83.3
		Cavg (nmol/L)	6.2	±	2.8	134.4	1.91	±	0.4	58.2	8.3	±	2.8	99.1	3.4	±	0.93a	83.6
	Naringenin-7-glucuronide	Cmax (nmol/L)	87.97	±	56.9	194.1	67.6	±	16.8	74.3	154	±	52.9	103	109.3	±	20.9	57.5
		Tmax (h)	7.6	±	0.9	34.6	6.6	±	0.9	36.9	8.5	±	0.5	17.7	7.8	±	0.6	20.9
		AUC 0-24 (nmol*h/L)	827.1	±	572.5	207.7	612.3	±	198.3	97.2	1261.8	±	498.9	118.7	923.9	±	241	78.3
		Cavg (nmol/L)	34.5	±	23.9	207.7	25.6	±	8.3	97.2	52.6	±	20.8	118.7	38.5	±	10.1	78.4
	Naringenin-4'-glucuronide	Cmax (nmol/L)	181.5	±	89.7	148.2	173.6	±	40.7	70.3	278.2	±	90.7	97.9	287.4	±	62.6	65.4
		Tmax (h)	6.5	±	1.2	51.8	6.6	±	0.9	36.9	8.3	±	0.9	30	7.8	±	0.6	20.9
		AUC 0-24 (nmol*h/L)	1606.4	±	891.7	166.6	1590.7	±	545.8	103	2698.6	±	912	101.4	2559.9	±	744	87.2
		Cavg (nmol/L)	66.93	±	37.2	166.6	66.3	±	22.8	103	112.5	±	38	101.4	106.7	±	31	87.2
	Naringenin (5-, 7-, or 4')-diglucuronide	Cmax (nmol/L)	5.3	±	0.9	47.3	13.9	±	8.92	193.4	4.9	±	0.8	47.5	7.1	±	1.4	57.8
		Tmax (h)	8.4	±	2.1	75.7	3.8	±	0.93	73.5	11.3	±	3	79.7	7.5	±	2.1a	83.5
		AUC 0-24 (nmol*h/L)	74.9	±	10.6	42.4	173.3	±	113	195.8	68.1	±	9.4	41.1	79	±	23.9	90.5
		Cavg (nmol/L)	3.2	±	0.5	42.4	7.3	±	4.8	195.8	2.9	±	0.4	41.2	3.3	±	0.99	90.3
	Naringenin (5-, 7-, or 4')-sulfo-glucuronide	Cmax (nmol/L)	1.3	±	0.2	40.2	1.5	±	0.3	63.9	1.8	±	0.3	42.4	2.1	±	0.3	42.7
		Tmax (h)	11.3	±	3.2	83.2	3.2	±	1.2	104.1	13.1	±	2.6	57.5	3.8	±	1.2ac	89.7
		AUC 0-24 (nmol*h/L)	11.9	±	1.5	36.7	8.9	±	1.6	52.9	20	±	2.6	38.9	14.7	±	3.8a	77.7
		Cavg (nmol/L)	0.5	±	0.1	36.8	0.4	±	0.1	56.8	0.9	±	0.2	39.8	0.7	±	0.2	78.7
	Isosakuranetin (5-, or 7)-sulfate	Cmax (nmol/L)	0.9	±	0.4	128.1	0.9	±	0.3	76.8	1.4	±	0.5	99.3	1.9	±	0.7a	111.9
		Tmax (h)	11	±	3.3	87.9	4.1	±	2.4	172	7.3	±	3	120.9	1.5	±	0.7	143.8
		AUC 0-24 (nmol*h/L)	9.3	±	5.4	171.9	2.5	±	0.6	64.7	12.8	±	4.2	98.6	5.7	±	1.9	96.3
		Cavg (nmol/L)	0.4	±	0.3	169.3	0.1	±	0.1	60	0.6	±	0.2	96.3	0.3	±	0.1	100
	Isosakuranetin (5-, or 7)-glucuronide	Cmax (nmol/L)	2.7	±	0.9	92.8	2.6	±	0.7	77.7	2.5	±	0.6	62.5	3.2	±	0.7	64.1
		Tmax (h)	12.7	±	2.8	65.2	4.5	±	1.2	79.4	15.2	±	2.5	48	6.3	±	2.4a	115.3
		AUC 0-24 (nmol*h/L)	35.9	±	11.7	98	24.8	±	6.1	73.9	29.8	±	5.9	59.4	30.7	±	6.3	60.9
		Cavg (nmol/L)	1.5	±	0.5	98.7	1.1	±	0.3	72.9	1.3	±	0.3	60.5	1.3	±	0.3	61
	Eriodictyol (5-, 7-, 3'-, or 4')-sulfate	Cmax (nmol/L)	0.4	±	0.2	115.4	0.3	±	0.1	100	0.5	±	0.2	110.9	0.3	±	0.1	100
		Tmax (h)	10.8	±	3.2	88.8	3.8	±	1.3	101.1	3.1	±	1.1	98.8	2.6	±	0.9	99.7
		AUC 0-24 (nmol*h/L)	2.7	±	0.9	91.7	1	±	0.2	55.5	2.7	±	0.9	92.4	1	±	0.3	81
		Cavg (nmol/L)	0.2	±	0.1	81.9	0.1	±	0.1	75	0.2	±	0.1	81.9	0.1	±	0.1a	75
	Hesperetin (5-, 7-, or 3')-sulfate	Cmax (nmol/L)	5.5	±	3.1	166	5.8	±	2.8	140.7	7.5	±	3	119.6	5.4	±	1.7	91.4
		Tmax (h)	10.6	±	1.8	48.6	7.3	±	2.3	90.9	13.9	±	2.3	48	2.7	±	1.2a	132.6
		AUC 0-24 (nmol*h/L)	60.5	±	33.8	167.6	33.1	±	15.2	137.6	76.2	±	28	110.1	42.2	±	13.3	94.5
		Cavg (nmol/L)	2.6	±	1.5	167.9	1.4	±	0.7	137	3.2	±	1.2	109.8	1.8	±	0.6	93.8
	Hesperetin-7-glucuronide	Cmax (nmol/L)	12.3	±	5.3	129.6	11.4	±	2.9	76	15.1	±	4.3	83.7	16.9	±	3.5	60.9
		Tmax (h)	12.8	±	2.1	47.9	6.7	±	2.3	101.7	15	±	2.5	49.6	10.4	±	2.8	79
		AUC 0-24 (nmol*h/L)	170.5	±	82.9	145.9	121.2	±	29.9	74.1	171.4	±	42.9	75.2	200.8	±	52.5	78.4
		Cavg (nmol/L)	7.1	±	3.5	145.8	5.1	±	1.3	74.3	7.2	±	1.8	75.3	8.4	±	2.2	78.5
	Hesperetin-3'-glucuronide	Cmax (nmol/L)	18.2	±	7.4	121.6	15.9	±	3.4	64.5	24.5	±	8.1	99.4	20.9	±	4.6	65.6
		Tmax (h)	10	±	0	0	7.5	±	2.2	85.2	15.6	±	2.3	44.1	5.4	±	1.3a	71.5
		AUC 0-24 (nmol*h/L)	256.2	±	123.1	144.2	177.7	±	40.7	68.6	291.2	±	89.5	92.2	248.7	±	61.1	73.8
		Cavg (nmol/L)	10.7	±	5.2	144.3	7.4	±	1.7	68.6	12.2	±	3.8	92.3	10.4	±	2.6	73.9
	Colonic Metabolites
	3′-Methoxycinnamic acid-4′-sulfate	Cmax (nmol/L)	2.6	±	0.9	104.7	2.2	±	0.8	109.9	2.8	±	0.7	69.1	1.7	±	0.6	103.1
		Tmax (h)	3.6	±	1	77.6	2.7	±	0.9	92.3	4.9	±	0.9	52.7	2.9	±	1.3	134
		AUC 0-24 (nmol*h/L)	12.9	±	4.2	97.2	6.4	±	1.7	79	15.3	±	3.2	61.1	6.4	±	1.7a	79
		Cavg (nmol/L)	0.6	±	0.2	94.5	0.3	±	0.1	77.8	0.7	±	0.2	61	0.3	±	0.1a	77.8
	3-(3′-Methoxyphenyl)propionic acid-4′-sulfate	Cmax (nmol/L)	3	±	1.1	113.5	2.3	±	0.6	67.9	2.5	±	0.4	49.4	1.8	±	0.5	72
		Tmax (h)	1.9	±	0.8	122.3	4.1	±	2.4	174.2	14	±	2.9	62	1.9	±	0.7ac	108
		AUC 0-24 (nmol*h/L)	15.4	±	6.6	128.8	7.7	±	2.2	85.4	21.5	±	4.4	60.5	8.9	±	3.1	101.5
		Cavg (nmol/L)	0.7	±	0.3	126.6	0.4	±	0.1	84.4	0.9	±	0.2	60.7	0.4	±	0.2	105.5
	3-(4′-Methoxyphenyl)propionic acid-3′-sulfate	Cmax (nmol/L)	1.8	±	0.3	50.3	3	±	0.8	82.5	2.4	±	0.6	64.9	3.1	±	0.5	41.5
		Tmax (h)	10.8	±	3.3	91.3	4.1	±	1.1	77.6	12.2	±	3.5	84.1	5.9	±	3.3	165.6
		AUC 0-24 (nmol*h/L)	12.2	±	3.2	77.8	11.2	±	3.1	82	17.4	±	4.7	80.6	13.2	±	3.1	68.7
		Cavg (nmol/L)	0.6	±	0.2	76.5	0.5	±	0.2	83	0.8	±	0.2	79.2	0.6	±	0.2	71
	3-(4′-Methoxyphenyl)propionic acid-3′-glucuronide	Cmax (nmol/L)	17.2	±	4.1	71	14.7	±	3.2	64.6	23.3	±	6.4	81.6	39.3	±	12.4	94.2
		Tmax (h)	12.2	±	3.1	75.1	6	±	2.3	113	20.3	±	2.6	37.9	10.8	±	3.4acd	92.4
		AUC 0-24 (nmol*h/L)	202.6	±	51.7	76.5	177.3	±	47.7	80.6	233.8	±	55.3	70.9	382.1	±	142	111.7
		Cavg (nmol/L)	8.5	±	2.2	76.5	7.4	±	2	80.4	9.8	±	2.3	70.9	16	±	6	111.6
	3-(Phenyl)propionic acid-4'-sulfate	Cmax (nmol/L)	26.8	±	13.9	155	44.7	±	17.1	115	17.5	±	5.6	96.3	24	±	8.5	105.4
		Tmax (h)	4.8	±	2.4	146.3	1.6	±	0.7	120	1.5	±	0.2	34	4	±	2.5	184.5
		AUC 0-24 (nmol*h/L)	204.1	±	119.7	176	141.4	±	66.6	141.4	94.5	±	28.6	90.8	111.4	±	42.8	115.2
		Cavg (nmol/L)	8.5	±	5	176.2	5.9	±	2.8	141.1	4	±	1.2	90.9	4.7	±	1.8	115.1
	3-(Phenyl)propionic acid-3'-sulfate	Cmax (nmol/L)	51.8	±	31.8	184	69.5	±	34.8	150.1	20	±	7.4	110.8	54.1	±	20.9	115.8
		Tmax (h)	8.4	±	2.9	103.4	1.8	±	0.7	108.4	8.3	±	3.5	124	3.6	±	2.5	209
		AUC 0-24 (nmol*h/L)	516.8	±	367.9	213.6	266.6	±	142.6	160.5	192.8	±	79.5	123.7	252.5	±	103	122
		Cavg (nmol/L)	21.6	±	15.4	213.7	11.1	±	6	160.6	8.1	±	3.4	123.7	10.6	±	4.3	121.8
	3-(3′-Hydroxyphenyl)propionic acid-4′-sulfate	Cmax (nmol/L)	0.8	±	0.2	48.8	1.3	±	0.4	93.5	1.2	±	0.4	89.5	1.2	±	0.3	57.9
		Tmax (h)	4.5	±	2.4	162.2	7.2	±	3	121.3	6.8	±	3	128.9	2.2	±	0.8	101
		AUC 0-24 (nmol*h/L)	6.2	±	1.5	68.9	5.2	±	1.3	71.7	7.6	±	1.3	48.6	5.6	±	1.1	56.8
		Cavg (nmol/L)	0.3	±	0.1	69.3	0.3	±	0.1	68.2	0.4	±	0.1	46.9	0.3	±	0.1	52.2
	3′-Hydroxybenzoic acid-4'-glucuronide	Cmax (nmol/L)	21.1	±	3.8b	53.4	10.5	±	1.5	43	10	±	1.2	33.5	11.7	±	2.1	51.9
		Tmax (h)	11.3	±	3.1	81.6	4	±	1.3	96.8	8	±	3.5	130.9	3.4	±	1.2a	106.4
		AUC 0-24 (nmol*h/L)	183.8	±	25.4b	41.4	92.8	±	11.6	37.4	113.9	±	15.3	40.1	88.6	±	12.1a	40.9
		Cavg (nmol/L)	7.7	±	1.1	41.6	3.9	±	0.5	37.3	4.8	±	0.7	39.8	3.7	±	0.5a	40.7
	Benzoic acid-4'-sulfate	Cmax (nmol/L)	21.8	±	4.4	60.3	24.3	±	4.7	57.3	32.2	±	7.7	71.6	36.2	±	10.8	88.93
		Tmax (h)	12.5	±	3.5	84.5	3.5	±	0.95	81.5	8.8	±	2.8	94.1	4.2	±	2.5a	182.5
		AUC 0-24 (nmol*h/L)	240.7	±	38.9	48.5	179	±	49.9	83.7	347.6	±	61.1	52.8	219.8	±	44	60
		Cavg (nmol/L)	10.1	±	1.7	48.5	7.5	±	2.1	83.7	14.5	±	2.6	52.9	9.2	±	1.9	59.94

## Sheet: Additional file 4
	Additional file 4: Association between changes in metabolites measured in urine and anthropometric parameters
	Variable 1	Metabolite	Estimate	Std error	t value	p-value
	Weight	Dihydroxybenzene-sulfate	7.04985	2.00008	3.52478	0.00418646
	Weight	3-Hydroxy-3-(phenyl)propanoic acid-3-sulfate	6.21522	2.43741	2.54992	0.0254693
	Weight	Benzoic acid-4-sulfate	6.21522	2.43741	2.54992	0.0254693
	Weight	Colonic_metabolites	7.19602	2.54465	2.8279	0.0152351
